# Supplementary material for: Alteration in perceived health status of those aged 55 to 65 between 2010 and 2017 in France: role of socioeconomic determinants
Source: BMC Public Health. 2021 Oct 7;21:1804. doi: 10.1186/s12889-021-11774-w (PMC8499534; doi:10.1186/s12889-021-11774-w)
Supplement: Supplementary file 2 — Additional file 2: Supplementary file 2. Characterics of people aged 55–65 in 2010 and 2017 according to socioeconomic determinants. [file 12889_2021_11774_MOESM2_ESM.xlsx]

## Sheet: Feuil1
Supplementary file 2. Characterics of people aged 55-65 in 2010 and 2017 according to socioeconomic determinants
	2017		2010 total sample (Chronic condition, Limitation)		2010 sub-sample (Self-reported Health)
	Sample size	Weighted % [95% CI]	Sample size	Weighted % [95% CI]	Sample size	Weighted % [95% CI]
All those aged 55-65	5.802		5.429		1.795
Indicators of perceived health
Poor self-rated health		34.7 [33.2 ; 36.3]		NA		15.5 [17.4 ; 17.8 ]
Presence of chronic condition		49.7 [48.7 ; 51.9]		36.0 [34.5 ; 37.5 ]		NR
Presence of limitation		28.9 [27.4 ; 30.4]		20.4 [19.2 ; 21.6 ]		NR
Gender
Male	2.568	48.0 [46.4 ; 49.6 ]	2.291	48.4 [46.9 ; 50.0 ]	738	48.2 [45.5 ; 51.0 ]
Female	3.234	52.0 [50.4 ; 53.6 ]	3.138	51.6 [50.0 ; 53.1 ]	1.057	51.8 [49.0 ; 54.5 ]
Lives alone
Does not live alone	4.241	79.1 [77.8 ; 80.3 ]	3.677	80.7 [79.6 ; 81.8 ]	1.196	80.3 [78.4 ; 82.2 ]
Lives alone	1.561	20.9 [19.7 ; 22.2 ]	1.752	19.3 [18.2 ; 20.4 ]	599	19.7 [17.8 ; 21.6 ]
Marital status
Married or in a civil partnership	3.521	64.0 [62.4 ; 65.6 ]	3.304	71.5 [70.2 ; 72.8 ]	1.069	71.2 [68.8 ; 73.4 ]
Single	1.016	17.1 [15.8 ; 18.4 ]	645	9.7 [ 8.8 ; 10.6 ]	223	10.3 [ 8.7 ; 12.0 ]
Divorced	913	13.7 [12.6 ; 14.8 ]	942	12.2 [11.4 ; 13.1 ]	324	12.6 [11.1 ; 14.2 ]
Widowed	346	5.2 [ 4.5 ; 6.0 ]	524	6.6 [ 5.9 ; 7.3 ]	171	6.0 [ 5.0 ; 7.2 ]
Education level
Below the baccalaureate	2.905	63.7 [62.3 ; 65.1 ]	3.184	67.4 [66.1 ; 68.8 ]	1.059	68.2 [65.8 ; 70.5 ]
Baccalaureate or equivalent	1.015	14.2 [13.3 ; 15.2 ]	790	13.3 [12.3 ; 14.3 ]	274	13.4 [11.8 ; 15.2 ]
Above the baccalaureate	1.87	22.0 [20.9 ; 23.2 ]	1.455	19.3 [18.3 ; 20.4 ]	462	18.4 [16.6 ; 20.3 ]
Employment status
Employed	2.756	44.6 [43.0 ; 46.2 ]	1.92	34.6 [33.1 ; 36.1 ]	670	36.5 [33.8 ; 39.1 ]
Unemployed	317	6.5 [ 5.7 ; 7.4 ]	249	5.2 [ 4.4 ; 6.0 ]	63	4.3 [3.1 ; 5.9 ]
Retired	2.182	37.6 [36.0 ; 39.1 ]	2.759	49.9 [48.4 ; 51.5 ]	906	49.4 [46.7 ; 52.2 ]
Non-working	547	11.3 [10.2 ; 12.5 ]	497	10.3 [9.4 ; 11.4 ]	154	9.8 [8.1 ; 11.6 ]
Socioprofessional category
Farmer, artisan, merchant, entrepreneur	506	9.0 [ 8.1 ; 9.9 ]	472	9.5 [ 8.6 ; 10.4 ]	147	9.1 [7.5 ; 10.8 ]
Executive, senior intellectual profession	1.023	13.8 [12.9 ; 14.8 ]	1.147	18.5 [17.4 ; 19.7 ]	385	18.7 [16.7 ; 20.8 ]
Intermediary profession	1.586	23.2 [21.9 ; 24.5 ]	1.556	26.4 [25.1 ; 27.7 ]	519	25.8 [23.6 ; 28.1 ]
Employee	1.636	29.9 [28.5 ; 31.5 ]	1.389	25.6 [24.3 ; 27.0 ]	463	25.6 [23.3 ; 28.0 ]
Labourer	1.024	24.1 [22.6 ; 25.7 ]	836	20.0 [18.6 ; 21.4 ]	274	20.9 [18.4 ; 23.5 ]
Status
Employed	5.218	91.0 [90.1 ; 91.9 ]	4.776	88.6 [87.5 ; 89.5 ]	1.586	89.0 [87.2 ; 90.6 ]
Self-employed	527	9.0 [ 8.1 ; 9.9 ]	612	11.4 [10.5 ; 12.5 ]	199	11.0 [9.4 ; 12.8 ]
Revenue per unit of consumption in tertiles
1st tertile (low)	1.351	30.5 [28.9 ; 32.1 ]	998	22.0 [20.6 ; 23.4 ]	315	21.4 [19.0 ; 24.0 ]
2nd tertile	1.794	30.2 [28.8 ; 31.7 ]	1.759	31.3 [29.9 ; 32.7 ]	595	31.5 [29.1 ; 34.1 ]
3rd tertile (high)	2.419	34.5 [33.1 ; 36.0 ]	2.217	37.5 [36.0 ; 38.9 ]	735	37.8 [35.2 ; 40.4 ]
Don’t know/refusal	238	4.7 [ 4.0 ; 5.5 ]	455	9.2 [ 8.3 ; 10.2 ]	150	9.3 [7.7 ; 11.0 ]
Perceived financial status
Difficult	633	14.1 [12.8 ; 15.4 ]	647	13.3 [12.2 ; 14.5 ]	189	11.8 [9.8 ; 14.0 ]
Adequate	1.195	21.7 [20.4 ; 23.0 ]	1.42	27.0 [25.6 ; 28.4 ]	478	27.3 [24.9 ; 29.8 ]
Satisfactory	3.951	64.2 [62.6 ; 65.8 ]	3.343	59.7 [58.1 ; 61.2 ]	1.12	60.9 [58.2 ; 63.6 ]
Abbreviations: Confidence Interval, CI; Not applicable, NA; Not relevant, NR
The confidence intervals were calculated according to the Clopper-Pearson method.
