# Supplementary material for: Alteration in perceived health status of those aged 55 to 65 between 2010 and 2017 in France: role of socioeconomic determinants
Source: BMC Public Health. 2021 Oct 7;21:1804. doi: 10.1186/s12889-021-11774-w (PMC8499534; doi:10.1186/s12889-021-11774-w)
Supplement: Supplementary file 3 — Additional file 3: Supplementary file 3. Change in perceived health between 2010 and 2017 according to socioeconomic determinants (relative risk ratios and 95% confidence interval), bivariate models, among those aged 55–65, by gender. [file 12889_2021_11774_MOESM3_ESM.xlsx]

## Sheet: Supp 3
Supplementary file 3. Change in perceived health between 2010 and 2017 according to socioeconomic determinants (relative risk ratios and 95% confidence interval), bivariate models, among those aged 55-65, by gender
	Poor Self-reported health									Chronic Condition									Limitation
	All			Men			Women			All			Men			Women			All			Men			Women
	RRR	[95% CI]		RRR	[95% CI]		RRR	[95% CI]		RRR	[95% CI]		RRR	[95% CI]		RRR	[95% CI]		RRR	[95% CI]		RRR	[95% CI]		RRR	[95% CI]
Education level (ref = > bac)	*			NS			*			NS			NA			NS			**			***			NS
Below the bac * year	0.94	[0.65;1.36]		0.89	[0.48;1.62]		1.01	[0.65;1.58]		1.05	[0.94;1.19]					0.98	[0.84;1.15]		1.31***	[1.09;1.58]		1.67***	[1.25;2.23]		1.08	[0.85;1.36]
Bac * year	1.85**	[1.00;3.44]		1.62	[0.63;4.14]		2.20**	[1.00;4.85]		1.01	[0.86;1.19]					0.97	[0.79;1.20]		1.14	[0.89;1.46]		1.42*	[0.95;2.10]		0.95	[0.69;1.31]
Employment status (ref = employed)	**			***			NS			NS			**			NS			**			NS			**
Unemployed * year	0.53**	[0.29;0.97]		0.42**	[0.20;0.92]		0.76	[0.32;1.85]		0.84	[0.65;1.08]		064***	[0.45;0.90]		1.18	[0.83;1.68]		1.11	[0.79;1.56]		1.22	[0.71;2.09]		1.01	[0.65;1.56]
Retired * year	0.99	[0.69;1.40]		1.09	[0.65;1.83]		0.91	[0.56;1.46]		0.92	[0.81;1.04]		0.91	[0.76;1.09]		0.93	[0.79;1.09]		1.05	[0.87;1.27]		0.92	[0.69;1.22]		1.19	[0.93;1.51]
Non-working * year	0.70*	[0.48;1.03]		0.43***	[0.26;0.70]		0.83	[0.51;1.37]		1.07	[0.91;1.25]		0.81*	[0.64;1.02]		1.14	[0.93;1.39]		1.41***	[1.14;1.74]		0.97	[0.71;1.32]		1.55***	[1.18;2.04]
Socioprofessional category (ref = executive)	NS			NS			NS			NS			NS			NA			NS			**			NS
Farmer, artisan, merchant * year	1.42	[0.74;2.71]		1.54	[0.69-3.43]		1.36	[0.44;4.23]		1.04	[0.84;1.29]		1.06	[0.80;1.41]					0.98	[0.69;1.40]		1.32	[0.82;2.12]		0.72	[0.43;1.22]
Intermediary profession * year	1.06	[0.67;1.69]		1.25	[0.67-2.34]		0.79	[0.40;1.54]		1.02	[0.88;1.19]		1.13	[0.91;1.41]					1.10	[0.86;1.40]		1.55**	[1.09;2.21]		0.72	[0.52;1.01]
Employee * year	0.95	[0.61;1.45]		1.38	[0.61-3.10]		0.68	[0.38;1.22]		0.95	[0.82;1.11]		0.97	[0.73;1.28]					1.07	[0.84;1.36]		1.52	[0.97;2.38]		0.72	[0.53;0.99]
Labourer * year	1.00	[0.62;1.63]		1.10	[0.60;2.04]		0.91	[0.43;1.95]		1.09	[0.92;1.29]		1.14	[0.92;1.42]					1.38	[1.06;1.80]		1.80***	1.26;2.57]		1.00	[0.67;1.45]
Income (ref = 3rd tercile/high)	NS			**			NS			NS			NS			NS			NS			*			NS
1st tercile (low) * year	0.64**	[0.44;0.94]		0.48**	[0.26;0.89]		0.84	[0.52;1.34]		1.02	[0.88;1.17]		1.01	[0.83;1.24]		1.01	[0.84;1.21]		1.21	[0.99;1.48]		1.42**	[1.03;1.95]		1.04	[0.80;1.35]
2nd tercile * year	0.75	[0.52;1.09]		0.47***	[0.28;0.82]		1.19	[0.72;1.97]		1.00	[0.89;1.13]		1.12	[0.93;1.35]		0.90	[0.76;1.05]		1.02	[0.84;1.23]		2.11	[0.80;1.45]		0.94	[0.73;1.20]
Don’t know/ refusal	0.72	[0.43;1.23]		0.71	[0.29;1.71]		0.81	[0.42;1.57]		1.03	[0.80;1.31]		1.12	[0.75;1.67]		0.95	[0.70;1.29]		1.32	[0.93;1.87]		1.75*	[0.98;3.13]		1.05	[0.68;1.64]
Financial status (ref = satisfactory)	***			***			NS			NS			NS			NS			NS			NS			NS
Difficult * year	0.60***	[0.43;0.84]		0.46***	[0.28;0.76]		0.75	[0.48;1.16]		0.98	[0.85;1.13]		0.99	[0.79;1.24]		0.97	[0.81;1.16]		0.98	[0.80;1.21]		0.90	[0.64;1.28]		1.03	[0.80;1.34]
Adequate * year	1.04	[0.75;1.45]		1.12	[0.67;1.89]		0.98	[0.64;1.51]		1.12*	[0.99;1.26]		1.21	[1.00;1.46]		1.04	[0.88;1.21]		1.14	[0.95;1.36]		1.15	[0.87;1.53]		1.13	[0.90;1.42]
Chronic condition (ref = No)	**			*			NS
Chronic condition: Yes * year	0.68**	[0.49;0.95]		0.60*	[0.35;1.34]		0.75	[0.49;1.15]
Limitation (ref = No)	***			**			**
Limitation: Yes * year	0.62***	[0.48;0.82]		0.58***	[0.38;0.90]		0.71***	[0.29;1.71]
*p-value < 0.1, **p-value < 0.05, ***p-value < 0.01
Models are adjusted for age (linear), the survey year, the socioeconomic characteristic being studied, and the interaction term between the survey year and the socioeconomic variable
Abbreviations: Relative risk ratio, RRR; Confidence Interval, CI; Not significant, NS; interaction not studied as the specific effect of the determinant was not significant in the model without interaction, NA
